# Supplementary material for: The Dynamic Interactions of a Multitargeting Domain in Ameloblastin Protein with Amelogenin and Membrane
Source: Int J Mol Sci. 2023 Feb 9;24(4):3484. doi: 10.3390/ijms24043484 (PMC9966149; doi:10.3390/ijms24043484)
Supplement: Supplementary file 1 [file ijms-24-03484-s001.zip]

Archive with 1 entries (1 files):
- ijms-2149775-supplementary.pdf
